# Supplementary material for: Solar light induced photocatalytic degradation of tetracycline in the presence of ZnO/NiFe2O4/Co3O4 as a new and highly efficient magnetically separable photocatalyst
Source: Front Chem. 2022 Oct 13;10:1013349. doi: 10.3389/fchem.2022.1013349 (PMC9606596; doi:10.3389/fchem.2022.1013349)
Supplement: Supplementary file 1 [file DataSheet2.zip]

Archive with 8 entries (7 files):
- S2/
- S2/S2, A.tif
- S2/S2, B.tif
- S2/S2,C.tif
- S2/S2,D.tif
- S2/S2,E.tif
- S2/S2,F.tif
- S2/S2,G.tif
